# Supplementary material for: A colloidal viewpoint on the sausage catastrophe and the finite sphere packing problem
Source: Nat Commun. 2023 Nov 30;14:7896. doi: 10.1038/s41467-023-43722-0 (PMC10689752; doi:10.1038/s41467-023-43722-0)
Supplement: Supplementary file 4 — Supplementary Data 1 [file 41467_2023_43722_MOESM4_ESM.zip]

Archive with 72 entries (71 files):
- html/
- __MACOSX/._html
- html/TO60_Truncated_Octahedron_60_particles.html
- __MACOSX/html/._TO60_Truncated_Octahedron_60_particles.html
- html/TB61_Truncated_Bipyramid_61_particles.html
- __MACOSX/html/._TB61_Truncated_Bipyramid_61_particles.html
- html/Seq1_57_particles.html
- __MACOSX/html/._Seq1_57_particles.html
- html/TO66_Truncated_Octahedron_66_particles.html
- __MACOSX/html/._TO66_Truncated_Octahedron_66_particles.html
- html/TP_HCP_69_particles.html
- __MACOSX/html/._TP_HCP_69_particles.html
- html/TB_HCP_57_particles.html
- __MACOSX/html/._TB_HCP_57_particles.html
- html/TT56_Truncated_Tetrahedron_56_particles.html
- __MACOSX/html/._TT56_Truncated_Tetrahedron_56_particles.html
- html/TT59_Truncated_Tetrahedron_59_particles.html
- __MACOSX/html/._TT59_Truncated_Tetrahedron_59_particles.html
- html/O85_Octahedron_85_particles.html
- __MACOSX/html/._O85_Octahedron_85_particles.html
- html/TO58_Truncated_Octahedron_58_particles.html
- __MACOSX/html/._TO58_Truncated_Octahedron_58_particles.html
- html/TB67_Truncated_Bipyramid_67_particles.html
- __MACOSX/html/._TB67_Truncated_Bipyramid_67_particles.html
- html/TP_HCP_72_particles.html
- __MACOSX/html/._TP_HCP_72_particles.html
- html/P_HCP_106_particles.html
- __MACOSX/html/._P_HCP_106_particles.html
- html/TO65_Truncated_Octahedron_65_particles.html
- __MACOSX/html/._TO65_Truncated_Octahedron_65_particles.html
- html/TP_HCP_77_particles.html
- __MACOSX/html/._TP_HCP_77_particles.html
- html/TO69_Truncated_Octahedron_69_particles.html
- __MACOSX/html/._TO69_Truncated_Octahedron_69_particles.html
- html/TB_HCP_53_particles.html
- __MACOSX/html/._TB_HCP_53_particles.html
- html/TO70_Truncated_Octahedron_70_particles.html
- __MACOSX/html/._TO70_Truncated_Octahedron_70_particles.html
- html/TO64_Truncated_Octahedron_64_particles.html
- __MACOSX/html/._TO64_Truncated_Octahedron_64_particles.html
- html/Seq1_66_particles.html
- __MACOSX/html/._Seq1_66_particles.html
- html/TB_HCP_60_particles.html
- __MACOSX/html/._TB_HCP_60_particles.html
- html/Seq2_64_particles.html
- __MACOSX/html/._Seq2_64_particles.html
- html/B91_Bipyramid_91_particles.html
- __MACOSX/html/._B91_Bipyramid_91_particles.html
- html/Seq1_67_particles.html
- __MACOSX/html/._Seq1_67_particles.html
- html/TO68_Truncated_Octahedron_68_particles.html
- __MACOSX/html/._TO68_Truncated_Octahedron_68_particles.html
- html/TT62_Truncated_Tetrahedron_62_particles.html
- __MACOSX/html/._TT62_Truncated_Tetrahedron_62_particles.html
- html/Seq2_60_particles.html
- __MACOSX/html/._Seq2_60_particles.html
- html/Seq2_68_particles.html
- __MACOSX/html/._Seq2_68_particles.html
- html/Seq2_67_particles.html
- __MACOSX/html/._Seq2_67_particles.html
- html/TB_HCP_63_particles.html
- __MACOSX/html/._TB_HCP_63_particles.html
- html/TO67_Truncated_Octahedron_67_particles.html
- __MACOSX/html/._TO67_Truncated_Octahedron_67_particles.html
- html/B_HCP_65_particles.html
- __MACOSX/html/._B_HCP_65_particles.html
- html/Seq1_63_particles.html
- __MACOSX/html/._Seq1_63_particles.html
- html/TO59_Truncated_Octahedron_59_particles.html
- __MACOSX/html/._TO59_Truncated_Octahedron_59_particles.html
- html/Seq2_61_particles.html
- __MACOSX/html/._Seq2_61_particles.html
