# Supplementary material for: A colloidal viewpoint on the sausage catastrophe and the finite sphere packing problem
Source: Nat Commun. 2023 Nov 30;14:7896. doi: 10.1038/s41467-023-43722-0 (PMC10689752; doi:10.1038/s41467-023-43722-0)
Supplement: Supplementary file 8 — Source Data [file 41467_2023_43722_MOESM8_ESM.zip]

Archive with 86 entries (82 files):
- data_figures/
- __MACOSX/._data_figures
- data_figures/.DS_Store
- __MACOSX/data_figures/._.DS_Store
- data_figures/Fig1/
- __MACOSX/data_figures/._Fig1
- data_figures/Fig3/
- __MACOSX/data_figures/._Fig3
- data_figures/Fig4/
- __MACOSX/data_figures/._Fig4
- data_figures/Fig1/9particles_experiments.dat
- __MACOSX/data_figures/Fig1/._9particles_experiments.dat
- data_figures/Fig1/4particles_simulations.dat
- __MACOSX/data_figures/Fig1/._4particles_simulations.dat
- data_figures/Fig1/transient_state_linear_plate.dat
- __MACOSX/data_figures/Fig1/._transient_state_linear_plate.dat
- data_figures/Fig1/5particles_experiments.dat
- __MACOSX/data_figures/Fig1/._5particles_experiments.dat
- data_figures/Fig1/8particles_simulations.dat
- __MACOSX/data_figures/Fig1/._8particles_simulations.dat
- data_figures/Fig1/5particles_simulations.dat
- __MACOSX/data_figures/Fig1/._5particles_simulations.dat
- data_figures/Fig1/8particles_experiments.dat
- __MACOSX/data_figures/Fig1/._8particles_experiments.dat
- data_figures/Fig1/9particles_simulations.dat
- __MACOSX/data_figures/Fig1/._9particles_simulations.dat
- data_figures/Fig1/4particles_experiments.dat
- __MACOSX/data_figures/Fig1/._4particles_experiments.dat
- data_figures/Fig1/README
- __MACOSX/data_figures/Fig1/._README
- data_figures/Fig1/6particles_experiments.dat
- __MACOSX/data_figures/Fig1/._6particles_experiments.dat
- data_figures/Fig1/7particles_simulations.dat
- __MACOSX/data_figures/Fig1/._7particles_simulations.dat
- data_figures/Fig1/3particles_simulations.dat
- __MACOSX/data_figures/Fig1/._3particles_simulations.dat
- data_figures/Fig1/7particles_experiments.dat
- __MACOSX/data_figures/Fig1/._7particles_experiments.dat
- data_figures/Fig1/3particles_experiments.dat
- __MACOSX/data_figures/Fig1/._3particles_experiments.dat
- data_figures/Fig1/6particles_simulations.dat
- __MACOSX/data_figures/Fig1/._6particles_simulations.dat
- data_figures/Fig1/transient_state_plate_cluster.dat
- __MACOSX/data_figures/Fig1/._transient_state_plate_cluster.dat
- data_figures/Fig3/q6_simulations.dat
- __MACOSX/data_figures/Fig3/._q6_simulations.dat
- data_figures/Fig3/q6_db.dat
- __MACOSX/data_figures/Fig3/._q6_db.dat
- data_figures/Fig3/data_ico.dat
- __MACOSX/data_figures/Fig3/._data_ico.dat
- data_figures/Fig3/data_simulations.dat
- __MACOSX/data_figures/Fig3/._data_simulations.dat
- data_figures/Fig3/README
- __MACOSX/data_figures/Fig3/._README
- data_figures/Fig3/data_db.dat
- __MACOSX/data_figures/Fig3/._data_db.dat
- data_figures/Fig4/truncated_irregular_octahedron.dat
- __MACOSX/data_figures/Fig4/._truncated_irregular_octahedron.dat
- data_figures/Fig4/2d_square.dat
- __MACOSX/data_figures/Fig4/._2d_square.dat
- data_figures/Fig4/tetrahedron_T1.dat
- __MACOSX/data_figures/Fig4/._tetrahedron_T1.dat
- data_figures/Fig4/tetrahedron_T4.dat
- __MACOSX/data_figures/Fig4/._tetrahedron_T4.dat
- data_figures/Fig4/truncated_irregular_bipyramid.dat
- __MACOSX/data_figures/Fig4/._truncated_irregular_bipyramid.dat
- data_figures/Fig4/octahedron_O10.dat
- __MACOSX/data_figures/Fig4/._octahedron_O10.dat
- data_figures/Fig4/truncated_irregular_tetrahedron.dat
- __MACOSX/data_figures/Fig4/._truncated_irregular_tetrahedron.dat
- data_figures/Fig4/3d_tetrahedron.dat
- __MACOSX/data_figures/Fig4/._3d_tetrahedron.dat
- data_figures/Fig4/2d_hexagon.dat
- __MACOSX/data_figures/Fig4/._2d_hexagon.dat
- data_figures/Fig4/README
- __MACOSX/data_figures/Fig4/._README
- data_figures/Fig4/octahedron_O5.dat
- __MACOSX/data_figures/Fig4/._octahedron_O5.dat
- data_figures/Fig4/octahedron_O1.dat
- __MACOSX/data_figures/Fig4/._octahedron_O1.dat
- data_figures/Fig4/tetrahedron_T10.dat
- __MACOSX/data_figures/Fig4/._tetrahedron_T10.dat
- data_figures/Fig4/2d_triangle.dat
- __MACOSX/data_figures/Fig4/._2d_triangle.dat
- data_figures/Fig4/3d_octahedron.dat
- __MACOSX/data_figures/Fig4/._3d_octahedron.dat
