# Supplementary material for: A colloidal viewpoint on the sausage catastrophe and the finite sphere packing problem
Source: Nat Commun. 2023 Nov 30;14:7896. doi: 10.1038/s41467-023-43722-0 (PMC10689752; doi:10.1038/s41467-023-43722-0)
Supplement: Supplementary file 8 — Source Data [file 41467_2023_43722_MOESM8_ESM.zip › data_figures/Fig1/4particles_simulations.dat]

4 0.975036 0.0204174 3
4 0.973524 0.0229233 3
4 0.973523 0.0248085 3
4 0.970565 0.0385608 3
4 0.965198 0.0600943 5
4 0.956273 0.106323 5
4 0.953509 0.0912355 5
4 0.902029 0.268295 4
4 0.879988 0.322638 4
4 0.772011 0.655327 1
4 0.770181 0.656882 1
4 0.758231 0.692958 1
4 0.750271 0.710909 1
4 0.743178 0.721938 1
4 0.735267 0.741712 1
4 0.731536 0.749999 1
