# Supplementary material for: A colloidal viewpoint on the sausage catastrophe and the finite sphere packing problem
Source: Nat Commun. 2023 Nov 30;14:7896. doi: 10.1038/s41467-023-43722-0 (PMC10689752; doi:10.1038/s41467-023-43722-0)
Supplement: Supplementary file 8 — Source Data [file 41467_2023_43722_MOESM8_ESM.zip › data_figures/Fig1/transient_state_linear_plate.dat]

1000 0.22261546977363111
2000 0.30135597216757326
3000 0.277551385544615
4000 0.23376991318482998
5000 0.1705450239787637
6000 0.26522819709706447
7000 0.2680016574368651
8000 0.23861958658213245
9000 0.1965512584885224
10000 0.26927981965837966
11000 0.2601461878963316
12000 0.25473368335714985
13000 0.2625552929403152
14000 0.23163719979234743
15000 0.11225768703692562
16000 0.15937194594748638
17000 0.2738470170595053
18000 0.1833603420116473
19000 0.2833019228494458
20000 0.2546346319073681
21000 0.25721905534797584
22000 0.33684595500230263
23000 0.2922207369420149
24000 0.27316641818161735
25000 0.2107271750325722
26000 0.2524797107211233
27000 0.25315068394685813
28000 0.31177895576605097
29000 0.24948075573697992
30000 0.28131210284599795
31000 0.29984040277285207
32000 0.28305840176841524
33000 0.47123541361385934
34000 0.42933850375214844
35000 0.5422960111998067
36000 0.3423291948225632
37000 0.2702525083155072
38000 0.32913170928903845
39000 0.3070036677634975
40000 0.2838318094776081
41000 0.18325865502896166
42000 0.2032159289674179
43000 0.1454342378977065
44000 0.31567074333370493
45000 0.2233932498981248
46000 0.2521597653276083
47000 0.1831651716883469
48000 0.27550486160742826
49000 0.2350244585214024
50000 0.25937950979215274
51000 0.24604896079330418
52000 0.24381566266360677
53000 0.3893988323271431
54000 0.25660923907475486
55000 0.27249753530548726
56000 0.28805896603303327
57000 0.1807534166452054
58000 0.05715650963797869
59000 0.18504138839448825
60000 0.18767800591003259
61000 0.09810869918687248
62000 0.21529547645147917
63000 0.18989982129281968
64000 0.25447223507837935
65000 0.20321398056556295
66000 0.21635163920315736
67000 0.1726891994009021
68000 0.11977054869044756
69000 0.12661664734588807
70000 0.15416114647582801
71000 0.08368574137116291
72000 0.033366541202214384
73000 0.1717483740114426
74000 0.23741278077066053
75000 0.17035990985703398
76000 0.18021855903179418
77000 0.19231843264576476
78000 0.23562903186912987
79000 0.26843545290607596
80000 0.24906633405592205
81000 0.208266935197567
82000 0.16709972194082867
83000 0.15914020293692122
84000 0.20158723158817682
85000 0.280190264539119
86000 0.2772251835416357
87000 0.23977225704523442
88000 0.21921232408120972
89000 0.1501424300780112
90000 0.16241967326380646
91000 0.19252996737210304
92000 0.17273690244204498
93000 0.17485256261768944
94000 0.3436427766214245
95000 0.33216281603180475
96000 0.5102855444458698
97000 0.5192378562366484
98000 0.6444284553171746
99000 0.6587567560863192
100000 0.6248074595521251
101000 0.5959751994000317
102000 0.6603043623723348
103000 0.6350727883359226
104000 0.48397910291364543
105000 0.5243825861613625
106000 0.49654722521053896
107000 0.6607828174682151
108000 0.69490295944676
109000 0.640835550309621
110000 0.6857764198595488
111000 0.5455739165988671
112000 0.6536478834829442
113000 0.6527725361725212
114000 0.5611552182828998
115000 0.6393637438184241
116000 0.7838952257758776
117000 0.6453828542582596
118000 0.625772516219026
119000 0.586376354268725
120000 0.6411238930621652
121000 0.6523572629849295
122000 0.7004448058823498
123000 0.6171086144764213
124000 0.6145699862704093
125000 0.4324810689879006
126000 0.49884496821793045
127000 0.38905509461138355
128000 0.5240812107748001
129000 0.7282524379540676
130000 0.5869577485148012
131000 0.5733995997714609
132000 0.5502352567321662
133000 0.5122063424600114
134000 0.428454558188479
135000 0.39279539244476336
136000 0.44428607887306404
137000 0.37730696607361347
138000 0.5670864285694555
139000 0.6077680442977893
140000 0.53029230444316
141000 0.466325057867062
142000 0.43399561950654475
143000 0.39464263647216735
144000 0.38204821548432943
145000 0.18460891961336345
146000 0.34848707946153834
147000 0.21397622441677877
148000 0.33488776258118647
149000 0.3075253612073957
150000 0.24477466561570216
151000 0.3044881257387053
152000 0.1626932218450452
153000 0.19796679871892076
154000 0.24235863794695622
155000 0.22100378817534605
156000 0.2391042679863028
157000 0.26294111480504
158000 0.2208992813088082
159000 0.24472066304404438
160000 0.31898104759123735
161000 0.19287102847780446
162000 0.13908374632000242
163000 0.1267459269433796
164000 0.24397375066209326
165000 0.18608296531408663
166000 0.26945733663024296
167000 0.2785231961332695
168000 0.20928102103167345
169000 0.2606064219202836
170000 0.24933529127993492
171000 0.269875104255506
172000 0.22177099067118478
173000 0.19086323004547423
174000 0.2803753492908343
175000 0.2382525536242085
176000 0.19133923850299572
177000 0.24598466952631848
178000 0.2954395502795838
179000 0.2604436866813873
180000 0.2659302094734124
181000 0.31024693665513825
182000 0.3191575881137877
183000 0.29071723440156716
184000 0.2847281510468703
185000 0.3007525333005353
186000 0.33764715085942265
187000 0.3683051176408947
188000 0.2881079328845024
189000 0.25003482162510826
190000 0.2516655134766207
191000 0.27238505360920673
192000 0.25455277413646027
193000 0.2997161580160468
194000 0.26221600690540847
195000 0.27470107248352926
196000 0.3083957770420048
197000 0.24686671081582845
198000 0.29509765613615735
199000 0.3110784269065432
200000 0.17197537591456014
201000 0.2769612574459053
202000 0.22261546977363111
203000 0.19862536797134034
204000 0.2970313866958819
205000 0.23449847125416523
206000 0.29136562819142975
207000 0.29714078239686526
208000 0.2829425828169164
209000 0.2657440033867341
210000 0.21622718150703923
211000 0.2082861114605501
212000 0.2198964963340171
213000 0.169873142306168
214000 0.2729726045168902
215000 0.23289578851629367
216000 0.18309322848660758
217000 0.21052982522601782
218000 0.20244086572767916
219000 0.1656964739697825
220000 0.2071739769722185
221000 0.1458664502333068
222000 0.14412978404779886
223000 0.20209352491486676
224000 0.2553927022067689
225000 0.2913638294716614
226000 0.24673524302267003
227000 0.19552321892749625
228000 0.2714510287470474
229000 0.28521635691853386
230000 0.36871510462003154
231000 0.2620356499604706
232000 0.3791350194058333
233000 0.43026698341620573
234000 0.2774828309672924
235000 0.4485883966980829
236000 0.41594264832663863
237000 0.591981376921275
238000 0.5815372419625373
239000 0.587410004056254
240000 0.5179900394757309
241000 0.574753399128991
242000 0.5317520313535224
243000 0.6423428630379759
244000 0.5975111036236616
245000 0.7476883620361989
246000 0.6193111397708349
247000 0.649356638275465
248000 0.5672291886685263
249000 0.6803589129120582
250000 0.5006830609237509
251000 0.45055699733950727
252000 0.45439188666760766
253000 0.4877778152101784
254000 0.5161010547518607
255000 0.5485875395455053
256000 0.3450508164613163
257000 0.4960236957066342
258000 0.7125602215264475
259000 0.7554163839782253
260000 0.5453831823638657
261000 0.5285281336334777
262000 0.6204096899056024
263000 0.38641461407851807
264000 0.5101329984006111
265000 0.5142715228293837
266000 0.5597908515315912
267000 0.48889059218791797
268000 0.5069913980507137
269000 0.5793004330382376
270000 0.5619717982534858
271000 0.8090993417834156
272000 0.6208809383888094
273000 0.5689102056374846
274000 0.7869528750781072
275000 0.6873330196259864
276000 0.6774725389326366
277000 0.7254179257300815
278000 0.5826142173020386
279000 0.5816436364151061
280000 0.6294823680708965
281000 0.5853892003744365
282000 0.6671294734208013
283000 0.7390292362472588
284000 0.650013858553329
285000 0.6290773290190186
286000 0.5086765026502456
287000 0.5413303296217042
288000 0.7489393297145899
289000 0.7706925774664102
290000 0.5575440977428516
291000 0.5535719428746202
292000 0.6702729609976759
293000 0.6580140962915648
294000 0.65923199529678
295000 0.7111965051292721
296000 0.7194922107373356
297000 0.6239825717109388
298000 0.6621437813045876
299000 0.7764587273659005
300000 0.6720248107879203
301000 0.570791761656724
302000 0.5414173288309196
303000 0.6076474488229962
304000 0.48597607829002654
305000 0.5153471203422739
306000 0.5989870651959368
307000 0.6672223572885967
308000 0.6429707211608247
309000 0.553032740469674
310000 0.6013094087702242
311000 0.6663093256760437
312000 0.5319301681285404
313000 0.5096492914149942
314000 0.5450090727608894
315000 0.5272084967978805
316000 0.5569026622881794
317000 0.4453699606467405
318000 0.4626237999954438
319000 0.6247575802270082
320000 0.599051445274104
321000 0.5342527561287151
322000 0.6156845921324694
323000 0.6850220345043796
324000 0.644648679931197
325000 0.46038207601861936
326000 0.4876820216951413
327000 0.49463056905672154
328000 0.5573871518430531
329000 0.4840812203566842
330000 0.45538472660175533
331000 0.6134306854241416
332000 0.5817687789148402
333000 0.6357126075470048
334000 0.6945976686347624
335000 0.6416463454159567
336000 0.5923260451825585
337000 0.6389112627740345
338000 0.6096796882133835
339000 0.674066825841358
340000 0.6419320882516997
341000 0.6149276702140738
342000 0.6735838635062823
343000 0.6545642421752487
344000 0.6421445562536159
345000 0.7516395459196674
346000 0.641190184054645
347000 0.7338251095637947
348000 0.520613357197754
349000 0.4293655428196106
350000 0.3378088272754727
351000 0.41443814957671077
352000 0.4627615435142681
353000 0.5759422391001685
354000 0.59921820393303
355000 0.4930709157459391
356000 0.5861596488941168
357000 0.5909886628907788
358000 0.7509883848953658
359000 0.7170441590191516
360000 0.6452954702304503
361000 0.5969290489542776
362000 0.6967780433120014
363000 0.7316595058210535
364000 0.7316459082872233
365000 0.5951329305438346
366000 0.6216544406651621
367000 0.5642531490156921
368000 0.47802493415624536
369000 0.40263756972763776
370000 0.39493612580327797
371000 0.43633964208608333
372000 0.41031996269722315
373000 0.46701953859073175
374000 0.31605645286574024
375000 0.47511326326483583
376000 0.570114662568505
377000 0.6358731303519574
378000 0.7400166936153354
379000 0.59008437095261
380000 0.5524808513430599
381000 0.5436306640295654
382000 0.6119404189785738
383000 0.7360260766854236
384000 0.6262549955240779
385000 0.6066371825585668
386000 0.6100411147918015
387000 0.5838726555434188
388000 0.657284482045245
389000 0.587569775625344
390000 0.461162668734575
391000 0.5370217927396135
392000 0.596515118392865
393000 0.5159902241720054
394000 0.49702000036499216
395000 0.36443504082671796
396000 0.41728105802501325
397000 0.3194109184203898
398000 0.38263405693009656
399000 0.44518947665330255
400000 0.6246651298187702
401000 0.6411916751077034
402000 0.7425339747787925
403000 0.6699048343078216
404000 0.5468149743959885
405000 0.5989312510987947
406000 0.4339713987774947
407000 0.8566383683398717
408000 0.7405095658047862
409000 0.5071294741424925
410000 0.520817250671739
411000 0.4460550751294283
412000 0.4882194054316181
413000 0.6687998459138966
414000 0.5712346159981603
415000 0.6019244847260821
416000 0.543017705438182
417000 0.7352844989334224
418000 0.6285586629810396
419000 0.644358854509335
420000 0.5811052274855675
421000 0.4667473722997897
422000 0.4407046012644823
423000 0.4321690903704839
424000 0.5081815671894734
425000 0.4780481458882747
426000 0.5474507032046352
427000 0.41788952262708623
428000 0.7216667636168903
429000 0.7712827973469136
430000 0.7329305280611957
431000 0.6118987035544663
432000 0.5568019651566749
433000 0.683025431453691
434000 0.5057180034572317
435000 0.52449124312888
436000 0.5812138083473266
437000 0.3055764194104118
438000 0.5143587341073941
439000 0.6067494191074352
440000 0.4523136725871115
441000 0.47529966520195555
442000 0.4942394804196989
443000 0.43569755024200807
444000 0.3766707066500281
445000 0.4633191621485091
446000 0.48656971199972276
447000 0.5309271656894938
448000 0.5731106286868142
449000 0.6420683146292718
450000 0.612406150977538
451000 0.6938834080986045
452000 0.5864134828818182
453000 0.5621997153743385
454000 0.7706110765865855
455000 0.6728034090409216
456000 0.7037872231529063
457000 0.6356108743533928
458000 0.8238224942898273
459000 0.7243983823057902
460000 0.7148835985257604
461000 0.6232745693607564
462000 0.4766543114757086
463000 0.6153503551881705
464000 0.4708804452345088
465000 0.5455244312941807
466000 0.6108642643522935
467000 0.808271064778495
468000 0.6610056111084479
469000 0.6584442066484248
470000 0.8014831026705187
471000 0.7563327828060407
472000 0.6461801980542146
473000 0.5950663078633915
474000 0.5269271614704074
475000 0.41803069440061436
476000 0.4921520586580509
477000 0.5845114169786534
478000 0.5878634783585854
479000 0.6554569049807668
480000 0.593277712770963
481000 0.7380936795821909
482000 0.5123015531644262
483000 0.6219777348542976
484000 0.5811201415616278
485000 0.4792531018244798
486000 0.6560478188082637
487000 0.595917022416798
488000 0.6851494185432045
489000 0.6580401585481646
490000 0.6458528713947222
491000 0.7050235773960358
492000 0.6481737896522382
493000 0.684220659464088
494000 0.6461415811368107
495000 0.7486364314138327
496000 0.6103626889424423
497000 0.6040525958348308
498000 0.6399312478450454
499000 0.48160755777644293
500000 0.5131952896990095
501000 0.5094284034834575
502000 0.6114832463833917
