# Supplementary material for: A colloidal viewpoint on the sausage catastrophe and the finite sphere packing problem
Source: Nat Commun. 2023 Nov 30;14:7896. doi: 10.1038/s41467-023-43722-0 (PMC10689752; doi:10.1038/s41467-023-43722-0)
Supplement: Supplementary file 8 — Source Data [file 41467_2023_43722_MOESM8_ESM.zip › data_figures/Fig1/8particles_simulations.dat]

8 0.968685 0.0185625 3
8 0.968365 0.0180879 3
8 0.970034 0.0174441 3
8 0.970476 0.0210251 3
8 0.967541 0.0203894 3
8 0.963513 0.0218137 3
8 0.966997 0.0195147 3
8 0.964557 0.0236396 3
8 0.956683 0.0297046 3
8 0.966105 0.0205849 3
8 0.961589 0.0268757 3
8 0.959229 0.0272449 3
8 0.961986 0.0290956 3
8 0.924999 0.0680379 5
8 0.913102 0.0832954 3
8 0.876937 0.135936 5
8 0.898428 0.11005 5
8 0.858936 0.164003 5
8 0.823417 0.224371 2
8 0.808874 0.260031 2
8 0.796731 0.274077 2
8 0.788888 0.2942 2
8 0.779367 0.318764 2
8 0.773205 0.338474 2
8 0.755478 0.360255 2
8 0.752073 0.363498 2
8 0.737204 0.38563 2
8 0.722217 0.394654 2
8 0.71977 0.406116 4
8 0.716094 0.422259 4
8 0.706617 0.426739 1
8 0.699729 0.435855 1
8 0.700381 0.437853 1
8 0.693787 0.443286 1
8 0.689302 0.455776 1
8 0.683149 0.463592 1
8 0.679761 0.480026 1
8 0.678814 0.470444 1
8 0.669281 0.492336 1
8 0.663358 0.509049 1
8 0.654302 0.538939 1
8 0.646676 0.555332 1
8 0.644163 0.553129 1
8 0.635222 0.578742 1
8 0.619176 0.607877 1
8 0.61662 0.602495 1
8 0.599387 0.663246 1
8 0.591814 0.66272 1
8 0.58944 0.684891 1
8 0.583365 0.687051 1
8 0.577554 0.677266 1
8 0.56484 0.691185 1
8 0.561198 0.702102 1
8 0.557787 0.77093 1
8 0.552007 0.755314 1
8 0.549367 0.742127 1
8 0.544339 0.717481 1
8 0.540951 0.618201 1
8 0.536446 0.678278 1
8 0.536785 0.624464 1
8 0.534442 0.643034 1
