# Supplementary material for: A colloidal viewpoint on the sausage catastrophe and the finite sphere packing problem
Source: Nat Commun. 2023 Nov 30;14:7896. doi: 10.1038/s41467-023-43722-0 (PMC10689752; doi:10.1038/s41467-023-43722-0)
Supplement: Supplementary file 8 — Source Data [file 41467_2023_43722_MOESM8_ESM.zip › data_figures/Fig1/5particles_simulations.dat]

5 0.977498 0.0205409 3
5 0.958305 0.0185551 3
5 0.968595 0.0206606 3
5 0.96788 0.0207032 3
5 0.968495 0.0199017 3
5 0.968672 0.0221932 3
5 0.975191 0.0204865 3
5 0.968769 0.0235024 3
5 0.957187 0.0255329 3
5 0.97383 0.0233732 3
5 0.96477 0.022826 3
5 0.967425 0.0249912 3
5 0.971278 0.0255443 3
5 0.968377 0.0285111 3
5 0.962237 0.0390057 3
5 0.961443 0.039646 3
5 0.946492 0.0624018 5
5 0.916619 0.131484 5
5 0.873732 0.204478 5
5 0.850124 0.283567 2
5 0.823367 0.354847 4
5 0.813862 0.3514 4
5 0.781021 0.458677 4
5 0.739882 0.549814 4
5 0.745594 0.552925 1
5 0.731835 0.589273 1
5 0.727471 0.603081 1
5 0.721708 0.634446 1
5 0.715129 0.633356 1
5 0.710558 0.656992 1
5 0.709131 0.680056 1
5 0.701732 0.673449 1
5 0.703463 0.673551 1
5 0.696961 0.687925 1
5 0.694808 0.683008 1
5 0.690246 0.692949 1
5 0.686912 0.704621 1
5 0.682695 0.719274 1
5 0.677757 0.722815 1
5 0.671215 0.718501 1
5 0.669607 0.732594 1
5 0.665912 0.73053 1
5 0.659935 0.734156 1
