# Supplementary material for: A colloidal viewpoint on the sausage catastrophe and the finite sphere packing problem
Source: Nat Commun. 2023 Nov 30;14:7896. doi: 10.1038/s41467-023-43722-0 (PMC10689752; doi:10.1038/s41467-023-43722-0)
Supplement: Supplementary file 8 — Source Data [file 41467_2023_43722_MOESM8_ESM.zip › data_figures/Fig1/9particles_simulations.dat]

9 0.961906 0.0186657 3
9 0.960815 0.0172424 3
9 0.960704 0.020597 3
9 0.961003 0.021434 3
9 0.958675 0.0230191 3
9 0.957988 0.0216019 3
9 0.949439 0.0315495 3
9 0.914453 0.0664062 3
9 0.930957 0.0537161 3
9 0.936771 0.0411099 3
9 0.857182 0.147406 3
9 0.830903 0.185062 5
9 0.803047 0.218738 2
9 0.790255 0.249106 2
9 0.778747 0.271863 2
9 0.760034 0.303907 2
9 0.744361 0.32355 2
9 0.736545 0.341141 4
9 0.72624 0.358186 4
9 0.719784 0.377954 4
9 0.709229 0.379643 4
9 0.699879 0.403695 4
9 0.693561 0.420382 4
9 0.683773 0.440064 1
9 0.680598 0.438751 1
9 0.675196 0.457879 1
9 0.668969 0.467158 1
9 0.653733 0.485299 1
9 0.648888 0.500583 1
9 0.638241 0.522719 1
9 0.62677 0.549176 1
9 0.61613 0.564271 1
9 0.603525 0.588813 1
9 0.59264 0.620965 1
9 0.560464 0.662983 1
9 0.530836 0.66085 1
