# Supplementary material for: A colloidal viewpoint on the sausage catastrophe and the finite sphere packing problem
Source: Nat Commun. 2023 Nov 30;14:7896. doi: 10.1038/s41467-023-43722-0 (PMC10689752; doi:10.1038/s41467-023-43722-0)
Supplement: Supplementary file 8 — Source Data [file 41467_2023_43722_MOESM8_ESM.zip › data_figures/Fig1/README]

Fig 1a
Simulation files:
*particles_simulations.dat: the wildcard runs over all the number of particles. 
The structure of the files is the following:
#Number of colloids \nu \kappa^2 code

The identifier code indicates which type of configurations the data cprresponds. CODE: 1=linear conformation, 2=plate, conformation 3=cluster.

Experimental files:
*particles_experiments.dat

The structure of the file is the following:
#Number of colloids \nu error_bar code

The configuration code corresponds to the same of the one of the simulations. 

Fig 1j
Format: time kappa2
File:
transient_state_linear_plate.dat  

Fig 1k
Format: time kappa2
File:
transient_state_plate_cluster.dat
