# Supplementary material for: A colloidal viewpoint on the sausage catastrophe and the finite sphere packing problem
Source: Nat Commun. 2023 Nov 30;14:7896. doi: 10.1038/s41467-023-43722-0 (PMC10689752; doi:10.1038/s41467-023-43722-0)
Supplement: Supplementary file 8 — Source Data [file 41467_2023_43722_MOESM8_ESM.zip › data_figures/Fig1/7particles_simulations.dat]

7 0.971329 0.0205259 3
7 0.96525 0.0255888 3
7 0.964618 0.0235572 3
7 0.960608 0.029844 3
7 0.944692 0.0451265 3
7 0.950943 0.0432544 3
7 0.924093 0.0717556 3
7 0.894964 0.122114 3
7 0.849431 0.202007 5
7 0.830758 0.238885 5
7 0.829557 0.228468 5
7 0.806069 0.288486 2
7 0.793816 0.318403 2
7 0.781341 0.331012 2
7 0.766458 0.358573 2
7 0.759684 0.361406 2
7 0.744674 0.389043 4
7 0.72829 0.418681 4
7 0.725279 0.426627 4
7 0.715489 0.453961 4
7 0.713382 0.454137 1
7 0.707391 0.472648 1
7 0.701836 0.47683 1
7 0.695218 0.493177 1
7 0.689721 0.505255 1
7 0.689943 0.503376 1
7 0.68579 0.514246 1
7 0.680358 0.521477 1
7 0.673121 0.539871 1
7 0.657378 0.587413 1
7 0.647609 0.597398 1
7 0.635601 0.638184 1
7 0.627838 0.68411 1
7 0.622985 0.678319 1
7 0.601302 0.72146 1
7 0.611882 0.690362 1
7 0.597278 0.722374 1
7 0.591962 0.721601 1
7 0.589204 0.679952 1
7 0.541188 0.723673 1
7 0.541548 0.737047 1
7 0.574566 0.724819 1
7 0.569998 0.765891 1
7 0.569705 0.77146 1
7 0.567754 0.677939 1
7 0.568337 0.708301 1
