# Supplementary material for: A colloidal viewpoint on the sausage catastrophe and the finite sphere packing problem
Source: Nat Commun. 2023 Nov 30;14:7896. doi: 10.1038/s41467-023-43722-0 (PMC10689752; doi:10.1038/s41467-023-43722-0)
Supplement: Supplementary file 8 — Source Data [file 41467_2023_43722_MOESM8_ESM.zip › data_figures/Fig1/3particles_simulations.dat]

3 0.968631 0.202111 2
3 0.971534 0.201887 2
3 0.967592 0.200612 2
3 0.970276 0.206159 2
3 0.970224 0.195933 2
3 0.968001 0.199159 2
3 0.962875 0.200659 2
3 0.958587 0.206409 2
3 0.95849 0.200123 2
3 0.95355 0.620887 4
3 0.82448 0.708295 1
3 0.807611 0.743285 1
3 0.788341 0.772847 1
