# Supplementary material for: A colloidal viewpoint on the sausage catastrophe and the finite sphere packing problem
Source: Nat Commun. 2023 Nov 30;14:7896. doi: 10.1038/s41467-023-43722-0 (PMC10689752; doi:10.1038/s41467-023-43722-0)
Supplement: Supplementary file 8 — Source Data [file 41467_2023_43722_MOESM8_ESM.zip › data_figures/Fig1/6particles_simulations.dat]

6 0.969235 0.01982 3
6 0.974175 0.0156607 3
6 0.970602 0.0209419 3
6 0.969123 0.0225706 3
6 0.965321 0.025111 3
6 0.964746 0.0258302 3
6 0.9599 0.0332219 3
6 0.942492 0.0611561 5
6 0.951141 0.0422234 3
6 0.923427 0.0978771 5
6 0.891888 0.157433 5
6 0.850609 0.252061 2
6 0.844665 0.261106 2
6 0.832892 0.275841 2
6 0.828483 0.289639 2
6 0.793995 0.303112 2
6 0.791795 0.316266 2
6 0.78071 0.343856 2
6 0.787946 0.381243 2
6 0.774657 0.388773 2
6 0.768428 0.412469 2
6 0.735593 0.430967 2
6 0.746872 0.43256 4
6 0.72186 0.448428 1
6 0.731609 0.453785 1
6 0.73077 0.462636 1
6 0.71603 0.465864 1
6 0.710082 0.467143 1
6 0.713894 0.470244 1
6 0.708428 0.489886 1
6 0.708084 0.486313 1
6 0.701354 0.493212 1
6 0.686679 0.559117 1
6 0.671111 0.651347 1
6 0.668823 0.6299 1
6 0.665405 0.637399 1
6 0.663071 0.695373 1
6 0.657168 0.690048 1
6 0.657458 0.680062 1
6 0.650731 0.668377 1
6 0.648417 0.704477 1
6 0.647768 0.700337 1
6 0.648081 0.709376 1
6 0.641498 0.726618 1
6 0.639476 0.719158 1
6 0.635367 0.704676 1
6 0.632189 0.716896 1
6 0.632438 0.735497 1
