# Supplementary material for: A colloidal viewpoint on the sausage catastrophe and the finite sphere packing problem
Source: Nat Commun. 2023 Nov 30;14:7896. doi: 10.1038/s41467-023-43722-0 (PMC10689752; doi:10.1038/s41467-023-43722-0)
Supplement: Supplementary file 8 — Source Data [file 41467_2023_43722_MOESM8_ESM.zip › data_figures/Fig1/transient_state_plate_cluster.dat]

1000 0.2143584620848027
2000 0.00245631831364157
3000 0.004168785060092217
4000 0.014320836995522557
5000 0.014640979857414638
6000 0.00262785267315635
7000 0.0008549904788288654
8000 0.06030483975576151
9000 0.013897044248425305
10000 0.15219313114042454
11000 0.0015008598807422224
12000 0.001901212944630526
13000 0.0033877623588953742
14000 0.0007877559478314256
15000 0.003942225581435754
16000 0.004752331564981338
17000 0.007883121163314355
18000 0.015126073336118262
19000 0.08223471174014718
20000 0.012477367331159117
21000 0.1501518179253869
22000 0.21743247074022187
23000 0.20243824711327418
24000 0.1828755381889553
25000 0.13417164351377864
26000 0.25411915251963146
27000 0.19817366427594818
28000 0.28600069133918926
29000 0.09902336952351298
30000 0.15055544369574514
31000 0.02158274108299263
32000 0.019677646189225295
33000 0.00425924718009596
34000 0.012900535427370685
35000 0.10758351650709708
36000 0.12830402987205247
37000 0.08611551665551842
38000 0.18673848609706567
39000 0.2712353798283569
40000 0.11256350729475928
41000 0.07833956550477628
42000 0.06457131338254374
43000 0.1306760099281915
44000 0.046627947421071014
45000 0.12529799548503606
46000 0.20463728981926188
47000 0.07083996624015665
48000 0.19530821938881715
49000 0.14735807441197224
50000 0.21711178892191263
51000 0.13953310169015798
52000 0.13268244061227985
53000 0.06338908727268178
54000 0.15776623278786372
55000 0.04128106109825902
56000 0.09745446877768582
57000 0.06914886968441714
58000 0.19214184110957977
59000 0.1996531139422768
60000 0.27331346150416314
61000 0.1902800811228642
62000 0.28792132718182584
63000 0.20925098372985085
64000 0.21234228958369217
65000 0.2271184510646871
66000 0.11806253349158813
67000 0.24141611374088912
68000 0.14651560029075084
69000 0.27397551761672445
70000 0.16604801101013789
71000 0.1552422434819707
72000 0.21297852212950175
73000 0.12442700304316301
74000 0.17562535186122508
75000 0.1731732391942038
76000 0.19926932614748138
77000 0.04274365288761939
78000 0.2341760835707849
79000 0.14666430583870516
80000 0.00288636435185885
81000 0.0671734336784009
82000 0.0819535917207469
83000 0.22317537137284227
84000 0.0412600727004635
85000 0.019026305126356613
86000 0.025232541598309788
87000 0.0014855353573260954
88000 0.01952897316248403
89000 0.021179623306471385
90000 0.004266957957220208
91000 0.004219888121372639
92000 0.05229610090217285
93000 0.21282407020971628
94000 0.010740042884757828
95000 0.13285119796545697
96000 0.020266258982303498
97000 0.017503940075479396
98000 0.005420620622146988
99000 0.08189612167325144
100000 0.21190713409725537
101000 0.2243439423960436
102000 0.2314470625332261
103000 0.25859535227007746
104000 0.17270451750443483
105000 0.20052643156208805
106000 0.12648518826786725
107000 0.14156009115893942
108000 0.10288211609519582
109000 0.26781807630550836
110000 0.010853153099872337
111000 0.0013740368679699966
112000 0.009610364079478906
113000 0.022005849951335255
114000 0.030849552693874016
115000 0.05706019024404696
116000 0.01499160480181061
117000 0.008279231102073403
118000 0.0003346081837011239
119000 0.007270300633000271
120000 0.07128710539902705
121000 0.09625787633509408
122000 0.27293148004748935
123000 0.16386229034609456
124000 0.09861067746178709
125000 0.15471561603403183
126000 0.20815850245079293
127000 0.02184635155056891
128000 0.057648151847454754
129000 0.01810364688723909
130000 0.014075753022333659
131000 0.001976791790390453
132000 0.0014494283592355606
133000 0.023446919998617255
134000 0.1653336751797262
135000 0.16174196508337613
136000 0.22071738167981148
137000 0.22475292945188885
138000 0.2067580090086093
139000 0.2378868359622469
140000 0.2674906052215362
141000 0.19763000925735197
142000 0.2438374795220708
143000 0.2668507074866202
144000 0.15585509407239717
145000 0.19526612588956305
146000 0.07940279497553138
147000 0.01479102466694926
148000 0.004306313142063756
149000 0.04539933737220059
150000 0.00490067221262358
151000 0.10775285026100856
152000 0.10657228329700263
153000 0.1471120820688694
154000 0.11771069909511189
155000 0.21356479381541615
156000 0.17783231437336178
157000 0.08880299468551767
158000 0.05766450812535173
159000 0.022003897165614017
160000 0.001174351086580927
161000 0.0024261872782957994
162000 0.010043837121180621
163000 0.007216968557060333
164000 0.002317567543336674
165000 0.010646627122852359
166000 0.031356069729983393
167000 0.013982850348436382
168000 0.009104609370069627
169000 0.0026191880902403097
170000 0.002070636921082114
171000 0.015928435104743177
172000 0.0076561753768700225
173000 0.011768565169552936
174000 0.12842091493628138
175000 0.21376842708559118
176000 0.2679461280982641
177000 0.17165053155903764
178000 0.25140744454769803
179000 0.19825399081755257
180000 0.07465012623410028
181000 0.13606895528721008
182000 0.11032320988650812
183000 0.023803661316717295
184000 0.026798770355653923
185000 0.037368243233868226
186000 0.010193863385654423
187000 0.0010996321411178567
188000 0.0016891390559657937
189000 0.001819591015248867
190000 0.008279450028352064
191000 0.019481115539402794
192000 0.09602169678662142
193000 0.19241406107020964
194000 0.17968798214716863
195000 0.2340817248617305
196000 0.1548602147858701
197000 0.18724920216654717
198000 0.16827886765148548
199000 0.25505425756533695
200000 0.19967407824038552
201000 0.18580682294371453
202000 0.2143584620848027
203000 0.22595445619069265
204000 0.1829904339884959
205000 0.2314774638056576
206000 0.16895894421261592
207000 0.11686534380286273
208000 0.07823917958697879
209000 0.11506016658478069
210000 0.12567630064375557
211000 0.0338134759561074
212000 0.00945940482459573
213000 0.005224559886395919
214000 0.0052296829607233475
215000 0.10050935214856105
216000 0.18353974584324362
217000 0.2642693950764896
218000 0.03946650162672016
219000 0.010879553907817585
220000 0.024920659272243406
221000 0.0415690703976076
222000 0.17320641440379347
223000 0.20247836142550302
224000 0.17533836789558754
225000 0.18935398812410908
226000 0.07889484254416257
227000 0.2842875037174868
228000 0.1477481407059893
229000 0.16443536189208785
230000 0.19271526543786222
231000 0.2505744029515532
232000 0.19430305115603386
233000 0.21991300158542004
234000 0.15559239250238333
235000 0.18056676091344448
236000 0.2256227830749563
237000 0.22489658282287273
238000 0.176553921121672
239000 0.15686721631104572
240000 0.1420937950143174
241000 0.09484797477625362
242000 0.1424657582860589
243000 0.06397236908477721
244000 0.06904413849363811
245000 0.04717807587210343
246000 0.0037233549831634516
247000 0.14128877393938366
248000 0.16755898510267453
249000 0.18287689478921842
250000 0.16854368472216763
251000 0.12469685834528943
252000 0.22816031076427956
253000 0.2665491048151184
254000 0.16930366319588042
255000 0.046409980654604444
256000 0.1474819626046021
257000 0.14458702922625555
258000 0.16465047157883772
259000 0.17096905655772388
260000 0.07900349086619918
261000 0.0966293216420645
262000 0.13348570722418585
263000 0.10859124290202904
264000 0.1535688097345127
265000 0.23296084752765744
266000 0.148565118820276
267000 0.18725459127636868
268000 0.10889662336955885
269000 0.1820809764852771
270000 0.014567514201631493
271000 0.10188970438518552
272000 0.06671779829529756
273000 0.03294607596091048
274000 0.003990339566910417
275000 0.004119857586376341
276000 0.0022025621745631607
277000 0.06057414947423634
278000 0.014330788545783513
279000 0.01002699230496118
280000 0.008618755865389738
281000 0.004237905810596687
282000 0.009213401914859531
283000 0.01417723671127935
284000 0.004765989518025759
285000 0.009756035679034936
286000 0.0014535729235418682
287000 0.004583051764018076
288000 0.014984541286110376
289000 0.008845611771007844
290000 0.005883960137925914
291000 0.0042588235440527145
292000 0.06808422343175125
293000 0.003203052217884972
294000 0.005765193199743446
295000 0.00034605211902394295
296000 0.036701059489612775
297000 0.0016128613054054997
298000 0.0010432149935187818
299000 0.009736788032757127
300000 0.010815003042541682
301000 0.026736936035786196
302000 0.0013009641627355073
303000 0.014592705569905995
304000 0.0033124603225997973
305000 0.009249606852030134
306000 0.008013475911764267
307000 0.15763077479912224
308000 0.16232794172895848
309000 0.1744253516501293
310000 0.14917889963772724
311000 0.1471993291514785
312000 0.14929356379235903
313000 0.1414155227154471
314000 0.042838454008749194
315000 0.2889827101990273
316000 0.20635282715819825
317000 0.2725670954634172
318000 0.08261635261233802
319000 0.06753830574337438
320000 0.23281607463563914
321000 0.05127799745589601
322000 0.029144900178390443
323000 0.02044530564366398
324000 0.004414402832095821
325000 0.008312730106815547
326000 0.016072216789772775
327000 0.005773065227332341
328000 0.007400176576462081
329000 0.0034850680908345977
330000 0.00794320658770209
331000 0.00466839627590343
332000 0.007073177589706714
333000 0.024500573075200927
334000 0.13231732305095822
335000 0.19763507383797418
336000 0.18621817864731915
337000 0.02473223951122283
338000 0.005414946644499263
339000 0.006582262841507314
340000 0.006726103826472873
341000 0.009733870417003354
342000 0.010933512245869137
343000 0.012835060039182777
344000 0.004593451156097106
345000 0.03082712810124799
346000 0.004733586361393649
347000 0.0073220819214043775
348000 0.003296929792358183
349000 0.047101876676399757
350000 0.007392829647947963
351000 0.0043463335241539225
352000 0.006601101586172109
353000 0.0191949710830166
354000 0.002267438482505879
355000 0.0019557391743082464
356000 0.003042927822086594
357000 0.0023285573113985825
358000 0.15047278654393825
359000 0.14633579291339716
360000 0.05102260934266911
361000 0.10369387970728539
362000 0.0013981795987569878
363000 0.008518200931682762
364000 0.0008384028679063737
365000 0.005093236843008886
366000 0.0016387769425435517
367000 0.005698536899160778
368000 0.017046223680623696
369000 0.037869318055888335
370000 0.016998048201522398
371000 0.010872789374500536
372000 0.005884703119614532
373000 0.00624242769463168
374000 0.040963467995557834
375000 0.005414494490603716
376000 0.006214541704945953
377000 0.004163247609376253
378000 0.016767639434862924
379000 0.030811398307582172
380000 0.009044844228018212
381000 0.01642395153774112
382000 0.19802266508089983
383000 0.09599401475528435
384000 0.01137847814067261
385000 0.008023680046749138
386000 0.008493423619835405
387000 0.03994808684255435
388000 0.027715896057131872
389000 0.003067387212303041
390000 0.0023413800237315208
391000 0.004820750553595987
392000 0.01005613285162954
393000 0.03482792519099698
394000 0.008783170247618433
395000 0.04435618606503999
396000 0.07444483840018845
397000 0.010195594514267214
398000 0.011563741981881481
399000 0.14311911204750072
400000 0.06429285187083278
401000 0.013880612493113231
402000 0.004619707392049532
403000 0.011025194405206329
404000 0.0033835744503638576
405000 0.004053405471297067
406000 0.0023151149794429227
407000 0.03242519306084857
408000 0.004538935977996483
409000 0.006622145217646147
410000 0.002703275504507441
411000 0.11714484563566252
412000 0.03113951085848876
413000 0.059512776826645686
414000 0.0037815139294981037
415000 0.0024891182413938617
416000 0.06303939500477629
417000 0.2650736841832675
418000 0.1910483956702701
419000 0.18888708133774812
420000 0.28753211640583864
421000 0.2677963771997671
422000 0.20210773182958874
423000 0.0966767569256094
424000 0.2710939318260809
425000 0.16056090913183652
426000 0.23741975589921582
427000 0.16855828692504338
428000 0.15969695043441823
429000 0.1897346625759233
430000 0.1368561086839366
431000 0.1386005938003224
432000 0.07711011397428746
433000 0.07820858475625325
434000 0.006690803106145338
435000 0.012896752885504736
436000 0.05249048917030563
437000 0.0845015296868038
438000 0.16204135987638735
439000 0.21263695195823273
440000 0.03162044293237565
441000 0.09307697290119021
442000 0.21721937556885307
443000 0.11013358995826317
444000 0.11155851545636886
445000 0.12239343615188536
446000 0.09999570576284733
447000 0.1844937803624207
448000 0.06045811591254313
449000 0.010493656326208134
450000 0.010357628206118186
451000 0.011434142120596014
452000 0.0060110705427458555
453000 0.020913049113940207
454000 0.007220767286056806
455000 0.00783676055665039
456000 0.05390894598936791
457000 0.00876043175609209
458000 0.006992557430882673
459000 0.002753686858117388
460000 0.009633333204946304
461000 0.003428200753433086
462000 0.03098541907498431
463000 0.016827906226437706
464000 0.0022604080772815616
465000 0.0032899392383113346
466000 0.012599931992361424
467000 0.0039019425987557588
468000 0.0015791681730706886
469000 0.004510046960065628
470000 0.009631101123183994
471000 0.003484199574973257
472000 0.004099112563163754
473000 0.012930804676088536
474000 0.003957356326524608
475000 0.0038178726203128566
476000 0.004390684865539063
477000 0.008555417246158825
478000 0.015062286865185515
479000 0.008609530078026006
480000 0.0060902645110821885
481000 0.004088813747940234
482000 0.0017622280786783184
483000 0.005490709177964681
484000 0.009316547037774292
485000 0.006935617998660382
486000 0.0041854651227418715
487000 0.0037573040394658364
488000 0.005177568157587853
489000 0.029972661958881486
490000 0.29291508035757496
491000 0.1233868272108154
492000 0.23770480804399896
493000 0.2225334663184716
494000 0.2815084736936594
495000 0.20845885402791664
496000 0.09390632963398671
497000 0.2076883159577163
498000 0.14908328578844665
499000 0.23644780994307246
500000 0.05455726973292063
501000 0.006884333056762393
502000 0.0005807074132665457
