# Supplementary material for: A colloidal viewpoint on the sausage catastrophe and the finite sphere packing problem
Source: Nat Commun. 2023 Nov 30;14:7896. doi: 10.1038/s41467-023-43722-0 (PMC10689752; doi:10.1038/s41467-023-43722-0)
Supplement: Supplementary file 8 — Source Data [file 41467_2023_43722_MOESM8_ESM.zip › data_figures/Fig3/q6_simulations.dat]

10 0.231763
11 0.255576
12 0.219244
13 0.198463
14 0.174731
15 0.194195
16 0.200042
17 0.238368
18 0.272645
19 0.227903
20 0.266343
21 0.183
22 0.232462
23 0.308184
24 0.264665
25 0.257101
26 0.201346
27 0.163031
28 0.229399
29 0.219872
30 0.207363
31 0.229761
32 0.260821
33 0.259076
34 0.221711
35 0.33913
36 0.396847
37 0.291392
38 0.524695
39 0.224393
40 0.235879
41 0.248606
42 0.192672
43 0.208836
44 0.245869
45 0.380928
46 0.215584
47 0.220319
48 0.260193
49 0.28149
50 0.221463
51 0.217521
52 0.241853
53 0.191093
54 0.213541
55 0.228835
56 0.225764
57 0.222446
58 0.226612
59 0.235888
60 0.198344
61 0.206217
62 0.217388
63 0.206422
64 0.215521
65 0.21364
66 0.223131
67 0.240713
68 0.19095
69 0.250441
70 0.247507
71 0.213145
72 0.219574
73 0.228989
74 0.202708
75 0.223274
76 0.236784
77 0.215195
78 0.258059
79 0.225367
80 0.248695
81 0.226988
82 0.232591
83 0.235453
84 0.270273
85 0.214073
86 0.225318
87 0.220468
88 0.189555
89 0.216193
90 0.244477
91 0.217311
92 0.23082
93 0.238333
94 0.212277
95 0.219086
96 0.267874
97 0.240002
98 0.213787
99 0.2707
100 0.256416
101 0.230668
102 0.23694
103 0.25614
104 0.220813
105 0.234196
106 0.28788
107 0.261266
108 0.194218
109 0.232225
110 0.226763
111 0.234955
112 0.252548
113 0.243655
114 0.251176
115 0.26059
116 0.444274
117 0.244671
118 0.236588
119 0.248813
120 0.278145
121 0.226823
122 0.311419
123 0.227681
124 0.264698
125 0.260855
126 0.240586
127 0.25423
128 0.261627
129 0.266231
130 0.268494
131 0.248499
132 0.233856
133 0.22893
134 0.239805
135 0.268159
136 0.278216
137 0.276917
138 0.276343
139 0.28617
140 0.29557
141 0.269067
142 0.275794
143 0.288908
144 0.280126
145 0.274167
146 0.272933
147 0.269306
148 0.266797
149 0.289314
150 0.275141
