# Supplementary material for: A colloidal viewpoint on the sausage catastrophe and the finite sphere packing problem
Source: Nat Commun. 2023 Nov 30;14:7896. doi: 10.1038/s41467-023-43722-0 (PMC10689752; doi:10.1038/s41467-023-43722-0)
Supplement: Supplementary file 8 — Source Data [file 41467_2023_43722_MOESM8_ESM.zip › data_figures/Fig3/q6_db.dat]

13 0.189669
14 0.226878
15 0.181826
16 0.193604
17 0.240883
18 0.143836
19 0.131265
20 0.163086
21 0.148095
22 0.164479
23 0.182582
24 0.12802
25 0.185548
26 0.184694
27 0.170857
28 0.168082
29 0.13462
30 0.150552
31 0.228992
32 0.226143
33 0.247864
34 0.231856
35 0.199311
36 0.213784
37 0.238894
38 0.509295
39 0.225931
40 0.235048
41 0.24009
42 0.248152
43 0.235965
44 0.238753
45 0.231237
46 0.246409
47 0.262945
48 0.262196
49 0.245047
50 0.245047
51 0.271551
52 0.257696
53 0.272683
54 0.255569
55 0.262766
56 0.244033
57 0.242792
58 0.246443
59 0.259108
60 0.258888
61 0.191853
62 0.235244
63 0.242623
64 0.250411
65 0.251725
66 0.249893
67 0.251576
68 0.231101
69 0.250884
70 0.250884
71 0.20228
72 0.221444
73 0.210252
74 0.208655
75 0.365239
76 0.350782
77 0.222522
78 0.192449
79 0.212015
80 0.213939
81 0.206818
82 0.291656
83 0.281614
84 0.275658
85 0.275658
86 0.283219
87 0.281041
88 0.288756
89 0.286565
90 0.295236
91 0.286
92 0.296034
93 0.285328
94 0.285479
95 0.293943
96 0.307233
97 0.300674
98 0.256353
99 0.310567
100 0.310567
101 0.324559
102 0.406204
103 0.412529
104 0.412529
105 0.323193
106 0.307462
107 0.320016
108 0.315783
109 0.315783
110 0.32157
111 0.337797
112 0.328601
113 0.337632
114 0.338129
115 0.339738
116 0.340537
117 0.336234
118 0.334467
119 0.336321
120 0.341541
121 0.341541
122 0.341437
123 0.340222
124 0.345997
125 0.348107
126 0.342853
127 0.360208
128 0.347482
129 0.341764
130 0.354906
131 0.365389
132 0.358883
133 0.319548
134 0.339417
135 0.344141
136 0.363014
137 0.291343
138 0.307195
139 0.309092
140 0.307687
141 0.307687
142 0.327316
143 0.345968
144 0.344678
145 0.357143
146 0.344112
147 0.352665
148 0.367046
149 0.365714
150 0.330918
151 0.335273
152 0.341859
153 0.347059
154 0.351907
155 0.336048
156 0.335771
157 0.324637
158 0.339436
159 0.346536
160 0.34548
161 0.326522
162 0.327875
163 0.322997
164 0.326869
165 0.313772
166 0.312384
167 0.334836
168 0.314899
169 0.317101
170 0.303926
171 0.328631
172 0.356532
173 0.300431
174 0.345942
175 0.339008
176 0.310441
177 0.3343
178 0.340078
179 0.332969
180 0.349538
181 0.294039
182 0.300004
183 0.300004
184 0.30757
185 0.338933
186 0.340396
187 0.34081
188 0.330723
189 0.335974
190 0.339503
191 0.300094
192 0.340413
193 0.329399
194 0.324366
195 0.293
196 0.301811
197 0.322338
198 0.322338
199 0.300032
200 0.333177
