# Supplementary material for: A colloidal viewpoint on the sausage catastrophe and the finite sphere packing problem
Source: Nat Commun. 2023 Nov 30;14:7896. doi: 10.1038/s41467-023-43722-0 (PMC10689752; doi:10.1038/s41467-023-43722-0)
Supplement: Supplementary file 8 — Source Data [file 41467_2023_43722_MOESM8_ESM.zip › data_figures/Fig3/data_simulations.dat]

10 0.653909
11 0.652002
12 0.638142
13 0.634447
14 0.647204
15 0.649421
16 0.64113
17 0.652784
18 0.638055
19 0.653297
20 0.63505
21 0.627889
22 0.635802
23 0.645771
24 0.643283
25 0.642594
26 0.628738
27 0.628193
28 0.635889
29 0.625503
30 0.622199
31 0.622765
32 0.635836
33 0.622732
34 0.645731
35 0.632211
36 0.644473
37 0.65257
38 0.657089
39 0.658124
40 0.625398
41 0.65121
42 0.621496
43 0.623611
44 0.622745
45 0.632196
46 0.620402
47 0.61991
48 0.630634
49 0.617349
50 0.631237
51 0.622951
52 0.630656
53 0.627025
54 0.626548
55 0.62243
56 0.617136
57 0.613504
58 0.618909
59 0.624668
60 0.61628
61 0.617132
62 0.616619
63 0.616104
64 0.623991
65 0.619945
66 0.614032
67 0.612119
68 0.612547
69 0.614894
70 0.613588
71 0.622707
72 0.612399
73 0.615645
74 0.61598
75 0.609679
76 0.613734
77 0.61708
78 0.624078
79 0.617785
80 0.614526
81 0.605302
82 0.610059
83 0.612184
84 0.62866
85 0.609237
86 0.616863
87 0.630443
88 0.608985
89 0.610566
90 0.613836
91 0.611666
92 0.610241
93 0.615092
94 0.608546
95 0.611504
96 0.612674
97 0.609321
98 0.60454
99 0.604907
100 0.62832
101 0.620416
102 0.607348
103 0.610096
104 0.608499
105 0.613552
106 0.62487
107 0.616257
108 0.612194
109 0.612904
110 0.610739
111 0.612865
112 0.613355
113 0.614197
114 0.626122
115 0.652152
116 0.660196
117 0.605613
118 0.610365
119 0.610804
120 0.612906
121 0.609908
122 0.610333
123 0.615535
124 0.623389
125 0.613048
126 0.617551
127 0.623173
128 0.620356
129 0.627471
130 0.620573
131 0.612775
132 0.607273
133 0.60571
134 0.613109
135 0.617223
136 0.620383
137 0.625961
138 0.629685
139 0.630017
140 0.62205
141 0.626014
142 0.628455
143 0.626039
144 0.629851
145 0.626764
146 0.625965
147 0.625762
148 0.623642
149 0.629734
150 0.627737
