# Supplementary material for: A colloidal viewpoint on the sausage catastrophe and the finite sphere packing problem
Source: Nat Commun. 2023 Nov 30;14:7896. doi: 10.1038/s41467-023-43722-0 (PMC10689752; doi:10.1038/s41467-023-43722-0)
Supplement: Supplementary file 8 — Source Data [file 41467_2023_43722_MOESM8_ESM.zip › data_figures/Fig3/README]

Fig 3 a
Format: #Particles packing-fraction 
Files:
data_db.dat: packing fraction from data base 
data_simulations.dat: packing fraction from simulations
data_ico.dat: packing fraction of icosahedral clusters

Fig 3b
Format: #Particles q6
Files:
q6_db.dat
q6_simulations.dat
