# Supplementary material for: A colloidal viewpoint on the sausage catastrophe and the finite sphere packing problem
Source: Nat Commun. 2023 Nov 30;14:7896. doi: 10.1038/s41467-023-43722-0 (PMC10689752; doi:10.1038/s41467-023-43722-0)
Supplement: Supplementary file 8 — Source Data [file 41467_2023_43722_MOESM8_ESM.zip › data_figures/Fig3/data_db.dat]

13 0.633672
14 0.623408
15 0.62427
16 0.637582
17 0.639253
18 0.600113
19 0.598294
20 0.604431
21 0.594724
22 0.602918
23 0.591169
24 0.585868
25 0.592183
26 0.575779
27 0.583642
28 0.593534
29 0.562782
30 0.576753
31 0.626512
32 0.631212
33 0.625581
34 0.623161
35 0.629012
36 0.630001
37 0.628107
38 0.663244
39 0.634631
40 0.636346
41 0.631529
42 0.633577
43 0.637604
44 0.63102
45 0.633443
46 0.631379
47 0.623397
48 0.629856
49 0.628871
50 0.641705
51 0.630938
52 0.630049
53 0.629592
54 0.624066
55 0.628662
56 0.623588
57 0.614121
58 0.617791
59 0.614959
60 0.618005
62 0.612384
63 0.615914
64 0.615693
65 0.612449
66 0.612357
67 0.608145
68 0.59789
69 0.601161
70 0.609874
71 0.588821
72 0.591866
73 0.591683
74 0.594882
75 0.65277
76 0.652094
77 0.600263
78 0.599688
79 0.59408
80 0.594601
81 0.58706
82 0.618488
83 0.614371
84 0.611605
85 0.618886
86 0.615069
87 0.627181
88 0.622004
89 0.619005
90 0.622086
91 0.621577
92 0.623786
93 0.619207
94 0.622994
95 0.621287
96 0.619662
97 0.623189
98 0.625662
99 0.62276
100 0.629051
101 0.626545
102 0.649357
103 0.651693
104 0.65802
105 0.619254
106 0.627754
107 0.636705
108 0.629789
109 0.635621
110 0.634591
111 0.633946
112 0.629885
113 0.63878
114 0.632811
115 0.641823
116 0.62853
117 0.633981
118 0.62763
119 0.630665
120 0.629802
121 0.635051
122 0.633223
123 0.633898
124 0.635652
125 0.637118
126 0.635154
127 0.638861
128 0.640107
129 0.64182
130 0.642385
131 0.641611
132 0.633756
133 0.626588
134 0.63013
135 0.642046
136 0.639764
137 0.625692
138 0.626241
139 0.629272
140 0.623139
141 0.62759
142 0.631026
143 0.636489
144 0.632825
145 0.628182
146 0.621127
147 0.621366
148 0.624757
149 0.619185
150 0.622412
