# Supplementary material for: A colloidal viewpoint on the sausage catastrophe and the finite sphere packing problem
Source: Nat Commun. 2023 Nov 30;14:7896. doi: 10.1038/s41467-023-43722-0 (PMC10689752; doi:10.1038/s41467-023-43722-0)
Supplement: Supplementary file 8 — Source Data [file 41467_2023_43722_MOESM8_ESM.zip › data_figures/Fig4/truncated_irregular_octahedron.dat]

33 0.666268
39 0.667052
43 0.66547
45 0.667629
46 0.668457
51 0.66807
52 0.668796
55 0.66986
56 0.669943
71 0.668818
58 0.671205
59 0.671795
60 0.672351
64 0.670296
65 0.671109
66 0.67164
67 0.672412
68 0.672656
69 0.673393
70 0.673866
