# Supplementary material for: A colloidal viewpoint on the sausage catastrophe and the finite sphere packing problem
Source: Nat Commun. 2023 Nov 30;14:7896. doi: 10.1038/s41467-023-43722-0 (PMC10689752; doi:10.1038/s41467-023-43722-0)
Supplement: Supplementary file 8 — Source Data [file 41467_2023_43722_MOESM8_ESM.zip › data_figures/Fig4/2d_square.dat]

4 0.676839
9 0.614778
16 0.588478
25 0.573949
36 0.564735
49 0.55837
64 0.553711
81 0.550153
100 0.547346
121 0.545076
144 0.543202
169 0.541629
196 0.540289
225 0.539135
256 0.53813
289 0.537247
324 0.536465
