# Supplementary material for: A colloidal viewpoint on the sausage catastrophe and the finite sphere packing problem
Source: Nat Commun. 2023 Nov 30;14:7896. doi: 10.1038/s41467-023-43722-0 (PMC10689752; doi:10.1038/s41467-023-43722-0)
Supplement: Supplementary file 8 — Source Data [file 41467_2023_43722_MOESM8_ESM.zip › data_figures/Fig4/tetrahedron_T1.dat]

6 0.686913
16 0.666164
31 0.664365
52 0.666547
80 0.669862
116 0.673431
161 0.67693
216 0.680237
282 0.683309
