# Supplementary material for: A colloidal viewpoint on the sausage catastrophe and the finite sphere packing problem
Source: Nat Commun. 2023 Nov 30;14:7896. doi: 10.1038/s41467-023-43722-0 (PMC10689752; doi:10.1038/s41467-023-43722-0)
Supplement: Supplementary file 8 — Source Data [file 41467_2023_43722_MOESM8_ESM.zip › data_figures/Fig4/truncated_irregular_tetrahedron.dat]

56 0.670659
59 0.67045
62 0.671318
54 0.669634
56 0.667987
59 0.667592
60 0.670095
61 0.667529
62 0.669952
