# Supplementary material for: A colloidal viewpoint on the sausage catastrophe and the finite sphere packing problem
Source: Nat Commun. 2023 Nov 30;14:7896. doi: 10.1038/s41467-023-43722-0 (PMC10689752; doi:10.1038/s41467-023-43722-0)
Supplement: Supplementary file 8 — Source Data [file 41467_2023_43722_MOESM8_ESM.zip › data_figures/Fig4/3d_tetrahedron.dat]

4 0.712273
10 0.671583
20 0.662831
35 0.662671
56 0.665324
84 0.66888
120 0.672617
165 0.676247
220 0.679658
286 0.682817
