# Supplementary material for: A colloidal viewpoint on the sausage catastrophe and the finite sphere packing problem
Source: Nat Commun. 2023 Nov 30;14:7896. doi: 10.1038/s41467-023-43722-0 (PMC10689752; doi:10.1038/s41467-023-43722-0)
Supplement: Supplementary file 8 — Source Data [file 41467_2023_43722_MOESM8_ESM.zip › data_figures/Fig4/2d_hexagon.dat]

7 0.669092
19 0.63656
37 0.625445
61 0.61997
91 0.616741
127 0.61462
169 0.613123
217 0.612013
271 0.611156
331 0.610476
