# Supplementary material for: A colloidal viewpoint on the sausage catastrophe and the finite sphere packing problem
Source: Nat Commun. 2023 Nov 30;14:7896. doi: 10.1038/s41467-023-43722-0 (PMC10689752; doi:10.1038/s41467-023-43722-0)
Supplement: Supplementary file 8 — Source Data [file 41467_2023_43722_MOESM8_ESM.zip › data_figures/Fig4/README]

Fig 4a
Format: #Particles packing-fraction 
Files:
2d_triangle.dat: packing fraction of triangle plates
2d_square.dat: packing fraction of square plates
2d_hexagonal.dat: packing fraction of hexagonal plates

Fig 4b
Format: #Particles packing-fraction 
Files:
3d_tetrahedron.dat: packing fraction tetrahedron
tetrahedron_T1.dat: packing fraction truncated tetrahedron T1
tetrahedron_T4.dat: packing fraction truncated tetrahedron T4
tetrahedron_T10.dat: packing fraction truncated tetrahedron T10

Fig 4c
Format: #Particles packing-fraction 
Files:
3d_octahedron.dat: packing fraction octahedron
octahedron_O1.dat: packing fraction truncated octahedron O1
octahedron_O5.dat: packing fraction truncated octahedron O5
octahedron_O10.dat: packing fraction truncated octahedron O10

Fig 4d
Format: #Particles packing-fraction 
Files:
3d_octahedron.dat: packing fraction octahedron
3d_tetrahedron.dat: packing fraction tetrahedron
truncated_irregular_bipyramid.dat: packing fraction truncated bipyramid
truncated_irregular_octahedron.dat: packing fraction truncated octahedron
truncated_irregular_tetrahedron.dat: packing fraction truncated tetrahedron
