# Supplementary material for: A colloidal viewpoint on the sausage catastrophe and the finite sphere packing problem
Source: Nat Commun. 2023 Nov 30;14:7896. doi: 10.1038/s41467-023-43722-0 (PMC10689752; doi:10.1038/s41467-023-43722-0)
Supplement: Supplementary file 8 — Source Data [file 41467_2023_43722_MOESM8_ESM.zip › data_figures/Fig4/2d_triangle.dat]

1 1.00003
3 0.735844
6 0.681204
10 0.658201
15 0.645664
21 0.637815
28 0.632456
36 0.62857
45 0.625627
55 0.623322
66 0.62147
78 0.619949
91 0.618678
105 0.617601
120 0.616676
136 0.615873
153 0.61517
171 0.614549
190 0.613997
210 0.613503
231 0.613058
253 0.612655
276 0.612289
300 0.611954
325 0.611648
351 0.611365
378 0.611105
406 0.610864
435 0.61064
465 0.610431
496 0.610236
528 0.610054
561 0.609884
595 0.609723
630 0.609572
666 0.60943
703 0.609295
741 0.609168
780 0.609048
820 0.608933
