# Supplementary material for: A colloidal viewpoint on the sausage catastrophe and the finite sphere packing problem
Source: Nat Commun. 2023 Nov 30;14:7896. doi: 10.1038/s41467-023-43722-0 (PMC10689752; doi:10.1038/s41467-023-43722-0)
Supplement: Supplementary file 8 — Source Data [file 41467_2023_43722_MOESM8_ESM.zip › data_figures/Fig4/3d_octahedron.dat]

6 0.686913
19 0.666958
44 0.670114
85 0.676453
146 0.682643
231 0.688074
344 0.69272
